# Supplementary material for: A Simple Approach to Sample Preparation for Accurate and Reproducible Gas Phase Breakthrough Analysis of Adsorbent Materials
Source: Methods Protoc. 2026 May 29;9(3):80. doi: 10.3390/mps9030080 (PMC13304718; doi:10.3390/mps9030080)
Supplement: Supplementary file 1 [file mps-09-00080-s001.zip]

Archive with 1 entries (1 files):
- mps-4254977-supplementary.pdf
